# Supplementary material for: Multiple Hepatic Lipoma: A Case Report of Captive Hill Mynah with Iron Storage Disease
Source: Vet Sci. 2023 Oct 19;10(10):626. doi: 10.3390/vetsci10100626 (PMC10611273; doi:10.3390/vetsci10100626)
Supplement: Supplementary file 1 [file vetsci-10-00626-s001.zip]

Archive with 8 entries (8 files):
- Fig. S1.tif
- Fig. S2.tif
- Fig. S3.tif
- Fig. S4.tif
- Fig. S5.tif
- Fig. S6.tif
- Fig. S7.tif
- Fig. S8.tif
